# Supplementary material for: Association Genetics in Populus Reveal the Allelic Interactions of Pto-MIR167a and Its Targets in Wood Formation
Source: Front Plant Sci. 2018 Jun 12;9:744. doi: 10.3389/fpls.2018.00744 (PMC6005902; doi:10.3389/fpls.2018.00744)
Supplement: Table S1 — Phenotypic correlations of tree growth and wood property traits in the association population of P. tomentosa used in our studies. [file Data_Sheet_1.XLS]

## Sheet: Legends of supplementary tables
Table S1 Phenotypic correlations of tree growth and wood property traits in the association population of P. tomentosa used in our studies.
Table S2 The miRNA-mRNA pairs identified by degradome sequencing.
Table S3 Gene-specific primers used in 5' rapid amplification of cDNA ends (5'-RACE).
Table S4 Real-time PCR primers used in our studies.
Table S5 Common single nucleotide polymorphisms (SNPs; minor allele frequency ≥ 5%) in Pto-MIR167a, lncRNA gene ARFRL, and Pto-ARF8 identified in our studies.
Table S6 Details of significant SNPs within candidate genes associated with growth and wood properties in the association population of P. tomentosa.
Table S7 Significant haplotypes from three candidate genes associated with growth and wood properties in the association population of P. tomentosa.
Table S8 The SNP pairs and their main effects detected among the three candidate genes in the association population of P. tomentosa.
Table S9 Details of significant SNPs within candidate genes associated with expression levels of Pto-ARF8 in the association population of P. tomentosa.

## Sheet: Table S1
Table S1 Phenotypic correlations of tree growth and wood property traits in the association population of P. tomentosa used in our studies.
	Lignin content (%)	Holocellulose content (%)	α-cellulose content (%)	Hemicellulose content (%)	Fibre length (mm)	Fiber width (μm)	Microfiber angle (°)	Diameter at breast height (cm)	Tree height (m)	Stem volume (m3)
Lignin content (%)		-0.278**	-0.179**	-0.134**	-0.146**	0.027	0.187**	0.072	0.005	0.062
Holocellulose content (%)	-0.278**		0.584**	0.542**	-0.038	-0.063	-0.136**	-0.310**	-0.270**	-0.351**
α-cellulose content (%)	-0.179**	0.584**		-0.366**	-0.012	-0.103*	-0.016	-0.445**	-0.300**	-0.488**
Hemicellulose content (%)	-0.134**	0.542**	-0.366**		-0.031	0.035	-0.139**	0.109*	0.002	0.107*
Fibre length (mm)	-0.146**	-0.038	-0.012	-0.031		0.202**	-0.339**	0.290**	0.312**	0.255**
Fiber width (μm)	0.027	-0.063	-0.103*	0.035	0.202**		-0.297**	0.115*	-0.011	-0.010
Microfiber angle (°)	0.187**	-0.136**	-0.016	-0.139**	-0.339**	-0.297**		-0.272**	-0.352**	-0.194**
Diameter at breast height (cm)	0.072	-0.310**	-0.445**	0.109*	0.290**	0.115*	-0.272**		0.651**	0.937**
Tree height (m)	0.005	-0.270**	-0.300**	0.002	0.312**	-0.011	-0.352**	0.651**		0.762**
Stem volume (m3)	0.062	-0.351**	-0.488**	0.107*	0.255**	-0.010	-0.194**	0.937**	0.762**
Negative correlations are marked by "−" ; *P < 0.05 level of significance; ** P < 0.01 level of significance.

## Sheet: Table S2
Table S2 The miRNA-mRNA pairs identified by degradome sequencing
MiRNA ID	Target Gene	Alignment Score	Alignment Range	Cleavage Site	P-value	Duplicate
miR1444a	Potri.001G388900	2.5	1091-1110	1101	0.00789279	1
miR1444b	Potri.001G388900	4.5	1091-1110	1101	0.0350302	1
miR1444c	Potri.001G388900	4.5	1091-1110	1101	0.0350302	1
miR1444d	Potri.001G388900	5	1090-1110	1101	0.0196153	1
miR1444d	Potri.009G090100	7	444-465	455	0.0485089	1
miR1444e	Potri.001G388900	5	1090-1110	1101	0.0196153	1
miR1444e	Potri.009G090100	7	444-465	455	0.0485089	1
miR1449	Potri.017G029200	7	1371-1391	1382	0.0104984	0
miR1450	Potri.002G258400	5.5	3392-3413	3404	0.0316193	0
miR1450	Potri.009G074700	7	762-783	774	0.0348332	0
miR1450	Potri.005G196300	4.5	708-729	720	0.0135684	0
miR1450	Potri.012G080100	6	2228-2249	2240	0.0420787	0
miR1450	Potri.006G204800	7	983-1005	995	0.0371182	0
miR156a	Potri.012G100700	2	1077-1096	1087	0.0258106	1
miR156a	Potri.001G398200	2	646-665	656	0.0258106	1
miR156a	Potri.007G138800	2	927-946	937	0.0258106	1
miR156a	Potri.011G116800	2	699-718	709	0.0258106	1
miR156b	Potri.012G100700	2	1077-1096	1087	0.0258106	1
miR156b	Potri.001G398200	2	646-665	656	0.0258106	1
miR156b	Potri.007G138800	2	927-946	937	0.0258106	1
miR156b	Potri.011G116800	2	699-718	709	0.0258106	1
miR156c	Potri.012G100700	2	1077-1096	1087	0.0258106	1
miR156c	Potri.001G398200	2	646-665	656	0.0258106	1
miR156c	Potri.007G138800	2	927-946	937	0.0258106	1
miR156c	Potri.011G116800	2	699-718	709	0.0258106	1
miR156d	Potri.012G100700	2	1077-1096	1087	0.0258106	1
miR156d	Potri.001G398200	2	646-665	656	0.0258106	1
miR156d	Potri.007G138800	2	927-946	937	0.0258106	1
miR156d	Potri.011G116800	2	699-718	709	0.0258106	1
miR156e	Potri.012G100700	2	1077-1096	1087	0.0258106	1
miR156e	Potri.001G398200	2	646-665	656	0.0258106	1
miR156e	Potri.007G138800	2	927-946	937	0.0258106	1
miR156e	Potri.011G116800	2	699-718	709	0.0258106	1
miR156f	Potri.012G100700	2	1077-1096	1087	0.0258106	1
miR156f	Potri.001G398200	2	646-665	656	0.0258106	1
miR156f	Potri.007G138800	2	927-946	937	0.0258106	1
miR156f	Potri.011G116800	2	699-718	709	0.0258106	1
miR156g	Potri.012G100700	4	1077-1097	1088	0.0373333	1
miR156g	Potri.008G097900	2.5	1237-1257	1248	0.00747837	1
miR156g	Potri.001G058600	3	1389-1409	1400	0.0256129	1
miR156g	Potri.010G154300	2.5	1175-1195	1186	0.00638609	1
miR156g	Potri.001G398200	4	646-666	657	0.0363775	1
miR156g	Potri.014G057800	3	1072-1092	1083	0.0324456	1
miR156g	Potri.003G169400	3	1401-1421	1412	0.0234098	1
miR156g	Potri.002G142400	3	1024-1044	1035	0.0234098	1
miR156g	Potri.004G046700	3	618-638	629	0.0234098	1
miR156h	Potri.012G100700	4	1077-1097	1088	0.0373333	1
miR156h	Potri.008G097900	2.5	1237-1257	1248	0.00747837	1
miR156h	Potri.001G058600	3	1389-1409	1400	0.0256129	1
miR156h	Potri.010G154300	2.5	1175-1195	1186	0.00638609	1
miR156h	Potri.001G398200	4	646-666	657	0.0363775	1
miR156h	Potri.014G057800	3	1072-1092	1083	0.0324456	1
miR156h	Potri.003G169400	3	1401-1421	1412	0.0234098	1
miR156h	Potri.002G142400	3	1024-1044	1035	0.0234098	1
miR156h	Potri.004G046700	3	618-638	629	0.0234098	1
miR156i	Potri.012G100700	4	1077-1097	1088	0.0373333	1
miR156i	Potri.008G097900	2.5	1237-1257	1248	0.00747837	1
miR156i	Potri.001G058600	3	1389-1409	1400	0.0256129	1
miR156i	Potri.010G154300	2.5	1175-1195	1186	0.00638609	1
miR156i	Potri.001G398200	4	646-666	657	0.0363775	1
miR156i	Potri.014G057800	3	1072-1092	1083	0.0324456	1
miR156i	Potri.003G169400	3	1401-1421	1412	0.0234098	1
miR156i	Potri.002G142400	3	1024-1044	1035	0.0234098	1
miR156i	Potri.004G046700	3	618-638	629	0.0234098	1
miR156j	Potri.012G100700	4	1077-1097	1088	0.0373333	1
miR156j	Potri.008G097900	2.5	1237-1257	1248	0.00747837	1
miR156j	Potri.001G058600	3	1389-1409	1400	0.0256129	1
miR156j	Potri.010G154300	2.5	1175-1195	1186	0.00638609	1
miR156j	Potri.001G398200	4	646-666	657	0.0363775	1
miR156j	Potri.014G057800	3	1072-1092	1083	0.0324456	1
miR156j	Potri.003G169400	3	1401-1421	1412	0.0234098	1
miR156j	Potri.002G142400	3	1024-1044	1035	0.0234098	1
miR156j	Potri.004G046700	3	618-638	629	0.0234098	1
miR156k	Potri.012G100700	1.5	1077-1096	1087	0.0188382	1
miR156k	Potri.001G398200	1	646-665	656	0.0153332	1
miR156k	Potri.007G138800	1.5	927-946	937	0.0188382	1
miR156k	Potri.011G116800	1	699-718	709	0.0153332	1
miR156k	Potri.010G195700	7	393-412	403	0.0486317	0
miR156l	Potri.008G097900	3.5	1237-1257	1248	0.0119385	1
miR156l	Potri.010G154300	3.5	1175-1195	1186	0.0101982	1
miR159a	Potri.001G224500	3	1076-1096	1087	0.0101507	1
miR159a	Potri.009G018700	3	1049-1069	1060	0.00917076	1
miR159a	Potri.001G036000	3.5	1256-1276	1267	0.0133124	1
miR159b	Potri.001G224500	3	1076-1096	1087	0.0101507	1
miR159b	Potri.009G018700	3	1049-1069	1060	0.00917076	1
miR159b	Potri.001G036000	3.5	1256-1276	1267	0.0133124	1
miR159c	Potri.003G189700	0.5	1259-1279	1270	0.0110324	1
miR159c	Potri.001G224500	1	1076-1096	1087	0.0194576	1
miR159c	Potri.009G018700	1	1049-1069	1060	0.0175872	1
miR159c	Potri.001G036000	1	1256-1276	1267	0.00867331	1
miR159d	Potri.005G149800	3	1454-1474	1465	0.0106405	0
miR159d	Potri.009G018700	5	1049-1069	1060	0.0442233	1
miR159d	Potri.001G036000	4	1256-1276	1267	0.0185876	1
miR159e	Potri.003G189700	4	1259-1279	1270	0.0300471	1
miR159e	Potri.001G224500	4	1076-1096	1087	0.028677	1
miR159e	Potri.009G018700	4	1049-1069	1060	0.0259321	1
miR159e	Potri.001G036000	3	1256-1276	1267	0.00451288	1
miR160a	Potri.006G127500	0.5	2256-2276	2267	0.0219432	1
miR160a	Potri.009G014800	1	1407-1427	1418	0.0203919	1
miR160a	Potri.005G171300	0.5	1468-1488	1479	0.0211922	1
miR160a	Potri.002G089900	0.5	1311-1331	1322	0.0177785	1
miR160a	Potri.004G211700	1	1718-1738	1729	0.0157262	1
miR160d	Potri.006G127500	0.5	2256-2276	2267	0.0219432	1
miR160d	Potri.009G014800	1	1407-1427	1418	0.0203919	1
miR160d	Potri.005G171300	0.5	1468-1488	1479	0.0211922	1
miR160d	Potri.002G089900	0.5	1311-1331	1322	0.0177785	1
miR160d	Potri.004G211700	1	1718-1738	1729	0.0157262	1
miR160f	Potri.006G127500	1	2256-2276	2267	0.0203919	1
miR160f	Potri.009G014800	2	1407-1427	1418	0.017282	1
miR160f	Potri.005G171300	1	1468-1488	1479	0.0196935	1
miR160f	Potri.002G089900	1	1311-1331	1322	0.0165191	1
miR160f	Potri.004G211700	2	1718-1738	1729	0.013323	1
miR160g	Potri.006G127500	1	2256-2276	2267	0.0203919	1
miR160g	Potri.009G014800	2	1407-1427	1418	0.017282	1
miR160g	Potri.005G171300	1	1468-1488	1479	0.0196935	1
miR160g	Potri.002G089900	1	1311-1331	1322	0.0165191	1
miR160g	Potri.004G211700	2	1718-1738	1729	0.013323	1
miR160h	Potri.006G127500	0	2256-2276	2267	0.023492	1
miR160h	Potri.009G014800	2	1407-1427	1418	0.017282	1
miR160h	Potri.005G171300	0	1468-1488	1479	0.0226886	1
miR160h	Potri.002G089900	0	1311-1331	1322	0.0190362	1
miR160h	Potri.004G211700	2	1718-1738	1729	0.013323	1
miR164a	Potri.007G065400	2	729-749	740	0.00867864	1
miR164a	Potri.012G001400	2.5	641-661	652	0.00956382	1
miR164a	Potri.015G020000	2.5	641-661	652	0.00956382	1
miR164a	Potri.005G098200	2	910-930	921	0.00702245	1
miR164b	Potri.007G065400	2	729-749	740	0.00867864	1
miR164b	Potri.012G001400	2.5	641-661	652	0.00956382	1
miR164b	Potri.015G020000	2.5	641-661	652	0.00956382	1
miR164b	Potri.005G098200	2	910-930	921	0.00702245	1
miR164c	Potri.007G065400	2	729-749	740	0.00867864	1
miR164c	Potri.012G001400	2.5	641-661	652	0.00956382	1
miR164c	Potri.015G020000	2.5	641-661	652	0.00956382	1
miR164c	Potri.005G098200	2	910-930	921	0.00702245	1
miR164d	Potri.007G065400	2	729-749	740	0.00867864	1
miR164d	Potri.012G001400	2.5	641-661	652	0.00956382	1
miR164d	Potri.015G020000	2.5	641-661	652	0.00956382	1
miR164d	Potri.005G098200	2	910-930	921	0.00702245	1
miR164e	Potri.007G065400	2	729-749	740	0.00867864	1
miR164e	Potri.012G001400	2.5	641-661	652	0.00956382	1
miR164e	Potri.015G020000	2.5	641-661	652	0.00956382	1
miR164e	Potri.005G098200	2	910-930	921	0.00702245	1
miR164f	Potri.007G065400	1	729-749	740	0.0102485	1
miR164f	Potri.012G001400	3.5	641-661	652	0.0152582	1
miR164f	Potri.015G020000	3.5	641-661	652	0.0152582	1
miR164f	Potri.005G098200	1	910-930	921	0.00829395	1
miR166d	Potri.004G211300	2.5	551-571	562	0.0121418	1
miR166d	Potri.009G014500	3	563-583	574	0.0145525	1
miR166d	Potri.008G224600	5	536-556	547	0.0259519	1
miR166e	Potri.004G211300	2.5	551-571	562	0.0121418	1
miR166e	Potri.009G014500	3	563-583	574	0.0145525	1
miR166e	Potri.008G224600	5	536-556	547	0.0259519	1
miR166f	Potri.004G211300	2.5	551-571	562	0.0121418	1
miR166f	Potri.009G014500	3	563-583	574	0.0145525	1
miR166f	Potri.008G224600	5	536-556	547	0.0259519	1
miR166g	Potri.004G211300	2.5	551-571	562	0.0121418	1
miR166g	Potri.009G014500	3	563-583	574	0.0145525	1
miR166g	Potri.008G224600	5	536-556	547	0.0259519	1
miR166h	Potri.004G211300	2.5	551-571	562	0.0121418	1
miR166h	Potri.009G014500	3	563-583	574	0.0145525	1
miR166h	Potri.008G224600	5	536-556	547	0.0259519	1
miR166i	Potri.004G211300	2.5	551-571	562	0.0121418	1
miR166i	Potri.009G014500	3	563-583	574	0.0145525	1
miR166i	Potri.008G224600	5	536-556	547	0.0259519	1
miR166j	Potri.004G211300	2.5	551-571	562	0.0121418	1
miR166j	Potri.009G014500	3	563-583	574	0.0145525	1
miR166j	Potri.008G224600	5	536-556	547	0.0259519	1
miR166k	Potri.004G211300	2.5	551-571	562	0.0121418	1
miR166k	Potri.009G014500	3	563-583	574	0.0145525	1
miR166k	Potri.008G224600	5	536-556	547	0.0259519	1
miR166l	Potri.004G211300	2.5	551-571	562	0.0121418	1
miR166l	Potri.009G014500	3	563-583	574	0.0145525	1
miR166l	Potri.008G224600	5	536-556	547	0.0259519	1
miR166m	Potri.004G211300	2.5	551-571	562	0.0121418	1
miR166m	Potri.009G014500	3	563-583	574	0.0145525	1
miR166m	Potri.008G224600	5	536-556	547	0.0259519	1
miR166n	Potri.004G211300	2.5	551-571	562	0.0121418	1
miR166n	Potri.009G014500	3	563-583	574	0.0145525	1
miR166o	Potri.004G211300	2.5	551-571	562	0.0121418	1
miR166o	Potri.009G014500	3	563-583	574	0.0145525	1
miR166p	Potri.004G211300	4.5	551-571	562	0.0265176	1
miR166p	Potri.009G014500	5	563-583	574	0.0201544	1
miR166p	Potri.008G224600	5	536-556	547	0.032334	1
miR166q	Potri.004G211300	2.5	551-571	562	0.0121418	1
miR166q	Potri.009G014500	3	563-583	574	0.0145525	1
miR167a	Potri.017G141000	4	2599-2620	2610	0.0300471	1
miR167a	Potri.004G078200	4	1527-1548	1538	0.0243636	1
miR167a	Potri.018G098200	4	497-517	508	0.0222667	1
miR167b	Potri.017G141000	4	2599-2620	2610	0.0300471	1
miR167b	Potri.004G078200	4	1527-1548	1538	0.0243636	1
miR167b	Potri.018G098200	4	497-517	508	0.0222667	1
miR167c	Potri.017G141000	4	2599-2620	2610	0.0300471	1
miR167c	Potri.004G078200	4	1527-1548	1538	0.0243636	1
miR167c	Potri.018G098200	4	497-517	508	0.0222667	1
miR167d	Potri.017G141000	4	2599-2620	2610	0.0300471	1
miR167d	Potri.004G078200	4	1527-1548	1538	0.0243636	1
miR167d	Potri.018G098200	4	497-517	508	0.0222667	1
miR167e	Potri.017G141000	4.5	2599-2620	2610	0.0486963	1
miR167e	Potri.004G078200	4.5	1527-1548	1538	0.0395577	1
miR167e	Potri.018G098200	4	497-517	508	0.0122076	1
miR169a	Potri.006G145100	4	1346-1366	1357	0.0185679	1
miR169a	Potri.018G064700	3	1266-1287	1278	0.0106405	1
miR169a	Potri.009G060600	4	1265-1286	1277	0.020279	1
miR169a	Potri.016G068200	5	1440-1460	1451	0.0475246	1
miR169a	Potri.006G201900	5	911-931	922	0.0423226	1
miR169a	Potri.001G266000	4	1202-1223	1214	0.0155736	1
miR169a	Potri.001G257600	4	1405-1425	1416	0.0146084	1
miR169a	Potri.009G052900	4	1096-1116	1107	0.016581	1
miR169aa	Potri.016G068200	3.5	1440-1460	1451	0.0311994	1
miR169aa	Potri.009G060600	3	1266-1286	1277	0.0296553	1
miR169aa	Potri.006G201900	3.5	911-931	922	0.0253007	1
miR169aa	Potri.001G266000	3	1203-1223	1214	0.0227997	1
miR169aa	Potri.006G145100	5	1346-1366	1357	0.0499613	1
miR169aa	Potri.018G064700	5	1267-1287	1278	0.0499613	1
miR169ac	Potri.016G068200	3	1440-1460	1451	0.0281237	1
miR169ac	Potri.006G201900	3	911-931	922	0.0227997	1
miR169ad	Potri.016G068200	3	1440-1460	1451	0.0281237	1
miR169ad	Potri.006G201900	3	911-931	922	0.0227997	1
miR169ae	Potri.016G068200	3	1440-1460	1451	0.0281237	1
miR169ae	Potri.006G201900	3	911-931	922	0.0227997	1
miR169af	Potri.016G068200	3	1440-1460	1451	0.0281237	1
miR169af	Potri.006G201900	3	911-931	922	0.0227997	1
miR169c	Potri.006G145100	4	1346-1366	1357	0.0185679	1
miR169c	Potri.018G064700	3	1266-1287	1278	0.0106405	1
miR169c	Potri.009G060600	4	1265-1286	1277	0.020279	1
miR169c	Potri.016G068200	5	1440-1460	1451	0.0475246	1
miR169c	Potri.006G201900	5	911-931	922	0.0423226	1
miR169c	Potri.001G266000	4	1202-1223	1214	0.0155736	1
miR169c	Potri.001G257600	4	1405-1425	1416	0.0146084	1
miR169c	Potri.009G052900	4	1096-1116	1107	0.016581	1
miR169d	Potri.016G068200	5	1440-1460	1451	0.0445412	1
miR169d	Potri.006G145100	3	1346-1366	1357	0.00686134	1
miR169d	Potri.018G064700	3	1267-1287	1278	0.00710633	1
miR169d	Potri.009G060600	4	1266-1286	1277	0.0316818	1
miR169d	Potri.006G201900	5	911-931	922	0.0361675	1
miR169d	Potri.001G266000	4	1203-1223	1214	0.0243636	1
miR169d	Potri.001G257600	4	1405-1425	1416	0.02286	1
miR169d	Potri.009G052900	4	1096-1116	1107	0.0259321	1
miR169e	Potri.016G068200	5	1440-1460	1451	0.0445412	1
miR169e	Potri.006G145100	3	1346-1366	1357	0.00686134	1
miR169e	Potri.018G064700	3	1267-1287	1278	0.00710633	1
miR169e	Potri.009G060600	4	1266-1286	1277	0.0316818	1
miR169e	Potri.006G201900	5	911-931	922	0.0361675	1
miR169e	Potri.001G266000	4	1203-1223	1214	0.0243636	1
miR169e	Potri.001G257600	4	1405-1425	1416	0.02286	1
miR169e	Potri.009G052900	4	1096-1116	1107	0.0259321	1
miR169f	Potri.016G068200	5	1440-1460	1451	0.0445412	1
miR169f	Potri.006G145100	3	1346-1366	1357	0.00686134	1
miR169f	Potri.018G064700	3	1267-1287	1278	0.00710633	1
miR169f	Potri.009G060600	4	1266-1286	1277	0.0316818	1
miR169f	Potri.006G201900	5	911-931	922	0.0361675	1
miR169f	Potri.001G266000	4	1203-1223	1214	0.0243636	1
miR169f	Potri.001G257600	4	1405-1425	1416	0.02286	1
miR169f	Potri.009G052900	4	1096-1116	1107	0.0259321	1
miR169g	Potri.016G068200	5	1440-1460	1451	0.0445412	1
miR169g	Potri.006G145100	3	1346-1366	1357	0.00686134	1
miR169g	Potri.018G064700	3	1267-1287	1278	0.00710633	1
miR169g	Potri.009G060600	4	1266-1286	1277	0.0316818	1
miR169g	Potri.006G201900	5	911-931	922	0.0361675	1
miR169g	Potri.001G266000	4	1203-1223	1214	0.0243636	1
miR169g	Potri.001G257600	4	1405-1425	1416	0.02286	1
miR169g	Potri.009G052900	4	1096-1116	1107	0.0259321	1
miR169h	Potri.016G068200	5	1440-1460	1451	0.0445412	1
miR169h	Potri.006G145100	3	1346-1366	1357	0.00686134	1
miR169h	Potri.018G064700	3	1267-1287	1278	0.00710633	1
miR169h	Potri.009G060600	4	1266-1286	1277	0.0316818	1
miR169h	Potri.006G201900	5	911-931	922	0.0361675	1
miR169h	Potri.001G266000	4	1203-1223	1214	0.0243636	1
miR169h	Potri.001G257600	4	1405-1425	1416	0.02286	1
miR169h	Potri.009G052900	4	1096-1116	1107	0.0259321	1
miR169i	Potri.016G068200	4.5	1440-1460	1451	0.0441625	1
miR169i	Potri.006G145100	2	1346-1366	1357	0.0208177	1
miR169i	Potri.018G064700	2	1267-1287	1278	0.0215556	1
miR169i	Potri.009G060600	3	1266-1286	1277	0.0149393	1
miR169i	Potri.006G201900	4.5	911-931	922	0.0358587	1
miR169i	Potri.001G266000	3	1203-1223	1214	0.0114656	1
miR169j	Potri.016G068200	4.5	1440-1460	1451	0.0441625	1
miR169j	Potri.006G145100	2	1346-1366	1357	0.0208177	1
miR169j	Potri.018G064700	2	1267-1287	1278	0.0215556	1
miR169j	Potri.009G060600	3	1266-1286	1277	0.0149393	1
miR169j	Potri.006G201900	4.5	911-931	922	0.0358587	1
miR169j	Potri.001G266000	3	1203-1223	1214	0.0114656	1
miR169k	Potri.016G068200	4.5	1440-1460	1451	0.0441625	1
miR169k	Potri.006G145100	2	1346-1366	1357	0.0208177	1
miR169k	Potri.018G064700	2	1267-1287	1278	0.0215556	1
miR169k	Potri.009G060600	3	1266-1286	1277	0.0149393	1
miR169k	Potri.006G201900	4.5	911-931	922	0.0358587	1
miR169k	Potri.001G266000	3	1203-1223	1214	0.0114656	1
miR169l	Potri.016G068200	4.5	1440-1460	1451	0.0441625	1
miR169l	Potri.006G145100	2	1346-1366	1357	0.0208177	1
miR169l	Potri.018G064700	2	1267-1287	1278	0.0215556	1
miR169l	Potri.009G060600	3	1266-1286	1277	0.0149393	1
miR169l	Potri.006G201900	4.5	911-931	922	0.0358587	1
miR169l	Potri.001G266000	3	1203-1223	1214	0.0114656	1
miR169m	Potri.016G068200	4.5	1440-1460	1451	0.0441625	1
miR169m	Potri.006G145100	2	1346-1366	1357	0.0208177	1
miR169m	Potri.018G064700	2	1267-1287	1278	0.0215556	1
miR169m	Potri.009G060600	3	1266-1286	1277	0.0149393	1
miR169m	Potri.006G201900	4.5	911-931	922	0.0358587	1
miR169m	Potri.001G266000	3	1203-1223	1214	0.0114656	1
miR169o	Potri.006G145100	1	1346-1366	1357	0.00989569	1
miR169o	Potri.018G064700	1	1267-1287	1278	0.0102485	1
miR169o	Potri.009G060600	2	1266-1286	1277	0.0137029	1
miR169o	Potri.001G266000	2	1203-1223	1214	0.0105152	1
miR169o	Potri.001G257600	4	1405-1425	1416	0.0166778	1
miR169o	Potri.009G052900	4	1096-1116	1107	0.0189272	1
miR169p	Potri.016G068200	5	1440-1460	1451	0.0445412	1
miR169p	Potri.006G145100	3	1346-1366	1357	0.00686134	1
miR169p	Potri.018G064700	3	1267-1287	1278	0.00710633	1
miR169p	Potri.009G060600	4	1266-1286	1277	0.0316818	1
miR169p	Potri.006G201900	5	911-931	922	0.0361675	1
miR169p	Potri.001G266000	4	1203-1223	1214	0.0243636	1
miR169p	Potri.001G257600	4	1405-1425	1416	0.02286	1
miR169p	Potri.009G052900	4	1096-1116	1107	0.0259321	1
miR169q	Potri.016G068200	3.5	1440-1460	1451	0.0219432	1
miR169q	Potri.006G145100	4	1346-1366	1357	0.0211922	1
miR169q	Potri.018G064700	4	1267-1287	1278	0.0219432	1
miR169q	Potri.009G060600	5	1266-1286	1277	0.0349153	1
miR169q	Potri.006G201900	3.5	911-931	922	0.0177785	1
miR169q	Potri.001G266000	5	1203-1223	1214	0.0268606	1
miR169r	Potri.016G068200	4.5	1440-1460	1451	0.0304314	1
miR169r	Potri.006G145100	3	1346-1366	1357	0.00686134	1
miR169r	Potri.018G064700	3	1267-1287	1278	0.00710633	1
miR169r	Potri.009G060600	4	1266-1286	1277	0.0288436	1
miR169r	Potri.006G201900	4.5	911-931	922	0.0246761	1
miR169r	Potri.001G266000	4	1203-1223	1214	0.0221735	1
miR169r	Potri.001G257600	5	1405-1425	1416	0.0440498	1
miR169r	Potri.009G052900	5	1096-1116	1107	0.0498959	1
miR169t	Potri.016G068200	3	1440-1460	1451	0.024652	1
miR169t	Potri.006G145100	4.5	1346-1366	1357	0.0159366	1
miR169t	Potri.018G064700	4.5	1267-1287	1278	0.0165029	1
miR169t	Potri.009G060600	2.5	1266-1286	1277	0.0247746	1
miR169t	Potri.006G201900	3	911-931	922	0.0199784	1
miR169t	Potri.001G266000	2.5	1203-1223	1214	0.0190362	1
miR169t	Potri.001G257600	2.5	1405-1425	1416	0.0178584	1
miR169t	Potri.009G052900	2.5	1096-1116	1107	0.0202653	1
miR169v	Potri.016G068200	4	1440-1460	1451	0.0327335	1
miR169v	Potri.006G145100	4	1346-1366	1357	0.0316193	1
miR169v	Potri.018G064700	4	1267-1287	1278	0.0327335	1
miR169v	Potri.009G060600	5	1266-1286	1277	0.0489353	1
miR169v	Potri.006G201900	4	911-931	922	0.0265488	1
miR169v	Potri.001G266000	5	1203-1223	1214	0.03771	1
miR169v	Potri.001G078100	4.5	391-411	402	0.0386742	1
miR169v	Potri.001G257600	5	1405-1425	1416	0.0353978	1
miR169v	Potri.009G052900	5	1096-1116	1107	0.04012	1
miR169w	Potri.016G068200	4	1440-1460	1451	0.0327335	1
miR169w	Potri.006G145100	4	1346-1366	1357	0.0316193	1
miR169w	Potri.018G064700	4	1267-1287	1278	0.0327335	1
miR169w	Potri.009G060600	5	1266-1286	1277	0.0489353	1
miR169w	Potri.006G201900	4	911-931	922	0.0265488	1
miR169w	Potri.001G266000	5	1203-1223	1214	0.03771	1
miR169w	Potri.001G078100	4.5	391-411	402	0.0386742	1
miR169w	Potri.001G257600	5	1405-1425	1416	0.0353978	1
miR169w	Potri.009G052900	5	1096-1116	1107	0.04012	1
miR169x	Potri.006G145100	3.5	1346-1366	1357	0.0061013	1
miR169x	Potri.018G064700	3.5	1267-1287	1278	0.00631923	1
miR169x	Potri.016G068200	4.5	1440-1460	1451	0.0464934	1
miR169x	Potri.009G060600	4.5	1173-1193	1184	0.0483355	1
miR169x	Potri.006G201900	4.5	911-931	922	0.0414019	1
miR169x	Potri.001G266000	4.5	1203-1223	1214	0.0414019	1
miR169x	Potri.001G078100	4	391-411	402	0.0182379	1
miR169y	Potri.006G145100	3	1346-1366	1357	0.0136756	1
miR169y	Potri.018G064700	3	1267-1287	1278	0.0141622	1
miR169y	Potri.009G060600	4	1266-1286	1277	0.0288436	1
miR169y	Potri.001G266000	4	1203-1223	1214	0.0221735	1
miR169z	Potri.006G145100	5	1346-1366	1357	0.0356851	1
miR169z	Potri.018G064700	5	1267-1287	1278	0.0369399	1
miR169z	Potri.009G060600	3	1266-1286	1277	0.0149393	1
miR169z	Potri.001G266000	3	1203-1223	1214	0.0114656	1
miR169z	Potri.006G201900	4.5	911-931	922	0.0479436	1
miR169z	Potri.016G068200	4.5	1371-1391	1382	0.0479436	1
miR169z	Potri.001G257600	2	1405-1425	1416	0.00986192	1
miR169z	Potri.009G052900	2	1096-1116	1107	0.0111973	1
miR171b	Potri.014G060200	3	1711-1731	1722	0.0199784	1
miR171b	Potri.002G144200	3	786-806	797	0.0199784	1
miR171b	Potri.002G144700	3	1182-1202	1193	0.0199784	1
miR171b	Potri.014G060500	3	984-1004	995	0.0187429	1
miR171c	Potri.001G122800	1	1305-1325	1316	0.0246761	1
miR171c	Potri.014G060200	1	1714-1734	1725	0.0250519	1
miR171d	Potri.001G122800	1	1305-1325	1316	0.0246761	1
miR171d	Potri.014G060200	1	1714-1734	1725	0.0250519	1
miR171e	Potri.001G122800	1	1305-1325	1316	0.0246761	1
miR171e	Potri.014G060200	1	1714-1734	1725	0.0250519	1
miR171f	Potri.001G122800	1	1305-1325	1316	0.0246761	1
miR171f	Potri.014G060200	1	1714-1734	1725	0.0250519	1
miR171i	Potri.001G122800	1	1305-1325	1316	0.0246761	1
miR171i	Potri.014G060200	1	1714-1734	1725	0.0250519	1
miR171j	Potri.002G147300	6.5	455-473	465	0.0488068	1
miR171k	Potri.001G122800	1	1305-1325	1316	0.0246761	1
miR171k	Potri.014G060200	1	1714-1734	1725	0.0250519	1
miR171k	Potri.010G080300	7	111-132	123	0.0259559	0
miR171m	Potri.002G147300	6.5	455-473	465	0.0488068	1
miR172a	Potri.006G132400	3	1343-1363	1354	0.024652	1
miR172a	Potri.005G140700	2	1744-1764	1755	0.0215556	1
miR172a	Potri.016G084500	3	1232-1252	1243	0.024652	1
miR172a	Potri.008G045300	2	1364-1384	1375	0.0215556	1
miR172a	Potri.010G216200	2	1316-1336	1327	0.0215556	1
miR172a	Potri.007G046200	3	2019-2039	2030	0.024652	1
miR172c	Potri.006G132400	3	1343-1363	1354	0.024652	1
miR172c	Potri.005G140700	2	1744-1764	1755	0.0215556	1
miR172c	Potri.016G084500	3	1232-1252	1243	0.024652	1
miR172c	Potri.008G045300	2	1364-1384	1375	0.0215556	1
miR172c	Potri.010G216200	2	1316-1336	1327	0.0215556	1
miR172c	Potri.007G046200	3	2019-2039	2030	0.024652	1
miR172d	Potri.006G132400	3	1343-1363	1354	0.0141622	1
miR172d	Potri.005G140700	2.5	1744-1764	1755	0.023492	1
miR172d	Potri.016G084500	3	1232-1252	1243	0.0141622	1
miR172d	Potri.008G045300	2.5	1364-1384	1375	0.023492	1
miR172d	Potri.010G216200	2.5	1316-1336	1327	0.023492	1
miR172d	Potri.007G046200	2	2019-2039	2030	0.00434878	1
miR172e	Potri.006G132400	3	1343-1363	1354	0.0141622	1
miR172e	Potri.005G140700	2.5	1744-1764	1755	0.023492	1
miR172e	Potri.016G084500	3	1232-1252	1243	0.0141622	1
miR172e	Potri.008G045300	2.5	1364-1384	1375	0.023492	1
miR172e	Potri.010G216200	2.5	1316-1336	1327	0.023492	1
miR172e	Potri.007G046200	2	2019-2039	2030	0.00434878	1
miR172f	Potri.006G132400	3	1343-1363	1354	0.024652	1
miR172f	Potri.005G140700	2	1744-1764	1755	0.0215556	1
miR172f	Potri.016G084500	3	1232-1252	1243	0.024652	1
miR172f	Potri.008G045300	2	1364-1384	1375	0.0215556	1
miR172f	Potri.010G216200	2	1316-1336	1327	0.0215556	1
miR172f	Potri.007G046200	3	2019-2039	2030	0.024652	1
miR172i	Potri.006G132400	2	1343-1363	1354	0.0258106	1
miR172i	Potri.005G140700	1	1744-1764	1755	0.00513743	1
miR172i	Potri.016G084500	2	1232-1252	1243	0.0258106	1
miR172i	Potri.008G045300	0	1364-1384	1375	0.0118158	1
miR172i	Potri.010G216200	0	1316-1336	1327	0.0118158	1
miR172i	Potri.007G046200	2	2019-2039	2030	0.0258106	1
miR2111a	Potri.009G020800	7	972-991	983	0.0430989	1
miR2111b	Potri.009G020800	7	972-991	983	0.0430989	1
miR319a	Potri.011G096600	4	1552-1571	1562	0.0243636	1
miR319a	Potri.010G195700	6.5	266-285	276	0.018029	1
miR319a	Potri.001G414200	4.5	2066-2085	2076	0.0341537	1
miR319b	Potri.011G096600	4	1552-1571	1562	0.0243636	1
miR319b	Potri.010G195700	6.5	266-285	276	0.018029	1
miR319b	Potri.001G414200	4.5	2066-2085	2076	0.0341537	1
miR319c	Potri.011G096600	4	1552-1571	1562	0.0243636	1
miR319c	Potri.010G195700	6.5	266-285	276	0.018029	1
miR319c	Potri.001G414200	4.5	2066-2085	2076	0.0341537	1
miR319d	Potri.011G096600	4	1552-1571	1562	0.0243636	1
miR319d	Potri.010G195700	6.5	266-285	276	0.018029	1
miR319d	Potri.001G414200	4.5	2066-2085	2076	0.0341537	1
miR319e	Potri.011G096600	3	1552-1571	1562	0.0143114	1
miR319e	Potri.010G195700	7	266-285	276	0.0236395	1
miR319e	Potri.001G213300	7	1188-1207	1198	0.0236395	1
miR319e	Potri.005G149800	3.5	1454-1473	1464	0.03467	1
miR319f	Potri.011G096600	3	1552-1571	1562	0.0143114	1
miR319f	Potri.010G195700	7	266-285	276	0.0236395	1
miR319f	Potri.001G213300	7	1188-1207	1198	0.0236395	1
miR319f	Potri.005G149800	3.5	1454-1473	1464	0.03467	1
miR319g	Potri.011G096600	3	1552-1571	1562	0.0143114	1
miR319g	Potri.010G195700	7	266-285	276	0.0236395	1
miR319g	Potri.001G213300	7	1188-1207	1198	0.0236395	1
miR319g	Potri.005G149800	3.5	1454-1473	1464	0.03467	1
miR319h	Potri.011G096600	3	1552-1571	1562	0.0143114	1
miR319h	Potri.010G195700	7	266-285	276	0.0236395	1
miR319h	Potri.001G213300	7	1188-1207	1198	0.0236395	1
miR319h	Potri.005G149800	3.5	1454-1473	1464	0.03467	1
miR393c	Potri.002G207800	1	1763-1782	1773	0.0102485	1
miR393c	Potri.014G134800	1	1606-1625	1616	0.0102485	1
miR393c	Potri.001G323100	2	1982-2002	1993	0.00867864	1
miR393c	Potri.017G061600	2	1954-1974	1965	0.00867864	1
miR396a	Potri.012G022600	3	783-804	794	0.038465	1
miR396a	Potri.001G114000	4	670-691	681	0.0407481	1
miR396a	Potri.018G065400	3	330-351	341	0.038465	1
miR396a	Potri.013G077500	3	399-420	410	0.038465	1
miR396a	Potri.018G126700	3.5	474-494	485	0.0342652	1
miR396a	Potri.006G143200	3	339-360	350	0.0405479	1
miR396a	Potri.015G006200	3	624-645	635	0.0405479	1
miR396a	Potri.014G071800	4	435-456	446	0.0429519	1
miR396a	Potri.014G007200	3.5	859-880	870	0.0277953	1
miR396a	Potri.007G007100	3.5	1101-1122	1112	0.0277953	1
miR396a	Potri.001G082700	3	690-711	701	0.0285371	1
miR396b	Potri.012G022600	3	783-804	794	0.038465	1
miR396b	Potri.001G114000	4	670-691	681	0.0407481	1
miR396b	Potri.018G065400	3	330-351	341	0.038465	1
miR396b	Potri.013G077500	3	399-420	410	0.038465	1
miR396b	Potri.018G126700	3.5	474-494	485	0.0342652	1
miR396b	Potri.006G143200	3	339-360	350	0.0405479	1
miR396b	Potri.015G006200	3	624-645	635	0.0405479	1
miR396b	Potri.014G071800	4	435-456	446	0.0429519	1
miR396b	Potri.014G007200	3.5	859-880	870	0.0277953	1
miR396b	Potri.007G007100	3.5	1101-1122	1112	0.0277953	1
miR396b	Potri.001G082700	3	690-711	701	0.0285371	1
miR396c	Potri.001G114000	3.5	670-691	681	0.0157233	1
miR396c	Potri.014G071800	3	435-456	446	0.022325	1
miR396c	Potri.001G082700	4	690-711	701	0.0498906	1
miR396c	Potri.012G022600	4	783-804	794	0.0498906	1
miR396c	Potri.018G127000	2	246-266	257	0.0475197	1
miR396c	Potri.013G013600	5	586-607	597	0.0384034	1
miR396c	Potri.018G126700	4.5	474-494	485	0.0394078	1
miR396d	Potri.001G114000	3.5	670-691	681	0.0157233	1
miR396d	Potri.014G071800	3	435-456	446	0.022325	1
miR396d	Potri.001G082700	4	690-711	701	0.0498906	1
miR396d	Potri.012G022600	4	783-804	794	0.0498906	1
miR396d	Potri.018G127000	2	246-266	257	0.0475197	1
miR396d	Potri.013G013600	5	586-607	597	0.0384034	1
miR396d	Potri.018G126700	4.5	474-494	485	0.0394078	1
miR396f	Potri.012G022600	4	783-804	794	0.0219432	1
miR396f	Potri.003G100800	3	506-527	517	0.0350302	0
miR396f	Potri.018G065400	3	330-351	341	0.0350302	1
miR396f	Potri.013G077500	3	399-420	410	0.0350302	1
miR396f	Potri.018G126700	4.5	474-494	485	0.0464321	1
miR396f	Potri.006G143200	3	339-360	350	0.0369307	1
miR396f	Potri.015G006200	4	624-645	635	0.0231422	1
miR396f	Potri.008G035800	4.5	756-776	767	0.0489353	1
miR396f	Potri.014G007200	3.5	859-880	870	0.0152582	1
miR396f	Potri.015G071300	3.5	163-183	174	0.0152582	1
miR396f	Potri.007G007100	3.5	1101-1122	1112	0.0152582	1
miR396f	Potri.002G115100	3.5	759-780	770	0.0152582	1
miR396f	Potri.001G082700	3	690-711	701	0.0259768	1
miR396f	Potri.001G114000	5	670-691	681	0.0353763	1
miR399c	Potri.001G078100	5.5	392-412	403	0.0432492	0
miR399e	Potri.002G038900	5.5	248-268	259	0.0312429	0
miR403a	Potri.001G235800	7	608-629	620	0.0342025	1
miR403a	Potri.009G162800	6.5	965-985	976	0.0463793	1
miR403a	Potri.013G099200	5	783-803	794	0.0119413	1
miR403b	Potri.001G235800	7	608-629	620	0.0342025	1
miR403b	Potri.009G162800	6.5	965-985	976	0.0463793	1
miR403b	Potri.013G099200	5	783-803	794	0.0119413	1
miR403d	Potri.001G235800	7	608-629	620	0.0342025	1
miR403d	Potri.009G162800	6.5	965-985	976	0.0463793	1
miR403d	Potri.013G099200	5	783-803	794	0.0119413	1
miR472a	Potri.018G111200	6.5	2028-2049	2040	0.0463024	1
miR472a	Potri.017G133600	4	580-601	592	0.0287291	1
miR472a	Potri.006G187900	7	1802-1823	1814	0.0305163	1
miR472b	Potri.018G111200	4.5	2028-2049	2040	0.0247746	0
miR472b	Potri.003G034200	6.5	514-535	526	0.0426034	0
miR472b	Potri.001G261700	5.5	1102-1123	1114	0.0450796	0
miR472b	Potri.006G187900	5	1802-1823	1814	0.0426208	1
miR474a	Potri.006G181800	7	354-377	368	0.0184481	1
miR474a	Potri.002G198600	5.5	1536-1558	1549	0.0205585	0
miR474b	Potri.009G088700	5.5	1170-1192	1183	0.0256342	0
miR474b	Potri.006G136600	7	2941-2963	2954	0.0296621	0
miR474b	Potri.006G181800	7	354-377	368	0.0278362	1
miR477b	Potri.010G195700	7	439-458	449	0.00799629	1
miR478f	Potri.002G034100	6.5	962-985	976	0.0320865	1
miR478p	Potri.002G034100	6.5	962-985	976	0.0157626	1
miR481a	Potri.018G122700	5.5	2335-2359	2349	0.0439057	1
miR481b	Potri.018G122700	5.5	2335-2359	2349	0.0439057	1
miR481c	Potri.018G122700	5.5	2335-2359	2349	0.0439057	1
miR6423	Potri.003G096400	4.5	77-97	88	0.0184824	0
miR6425e	Potri.001G168900	3.5	154-175	166	0.00511214	1
miR6426a	Potri.003G175300	3.5	2393-2414	2405	0.0284416	1
miR6426b	Potri.003G175300	3.5	2393-2414	2405	0.0284416	1
miR6431	Potri.001G201800	7	3336-3357	3348	0.0335971	0
miR6432	Potri.010G234300	5	995-1014	1006	0.0415182	0
miR6434	Potri.006G229300	3.5	2698-2717	2708	0.00617662	0
miR6434	Potri.009G140200	5.5	1012-1031	1022	0.0244174	0
miR6436	Potri.001G398800	5	1217-1239	1229	0.0132983	0
miR6438a	Potri.006G069600	5	997-1018	1009	0.0285875	1
miR6438a	Potri.012G102200	7	1563-1584	1575	0.0305163	1
miR6438b	Potri.006G069600	5	997-1018	1009	0.0285875	1
miR6438b	Potri.012G102200	7	1563-1584	1575	0.0305163	1
miR6443	Potri.007G140600	0.5	1197-1217	1208	0.00553152	0
miR6445a	Potri.002G181900	1	91-103	58	0.0143679	1
miR6445a	Potri.019G099900	1	91-103	27	0.0122245	1
miR6445a	Potri.002G182400	1	14-35	26	0.0203919	1
miR6445a	Potri.013G079700	1	85-106	97	0.0193276	1
miR6445b	Potri.002G182400	1	14-35	26	0.0203919	1
miR6445b	Potri.002G181900	1	91-103	58	0.0143679	1
miR6445b	Potri.019G099900	1	91-103	27	0.0122245	1
miR6445b	Potri.013G079700	1	85-106	97	0.0193276	1
miR6455	Potri.016G014300	4.5	1015-1034	1025	0.0345192	0
miR6456	Potri.015G141400	4	1498-1517	1509	0.00524075	0
miR6456	Potri.008G061700	7	700-720	711	0.0438273	0
miR6457b	Potri.001G078100	4	274-294	285	0.0231422	0
miR6457b	Potri.001G077600	2	539-559	550	0.0314698	0
miR6458	Potri.002G206100	6.5	831-853	844	0.0333848	0
miR6462a	Potri.001G078100	4	215-235	226	0.0270496	1
miR6462b	Potri.001G078100	4	215-235	226	0.0270496	1
miR6462d	Potri.001G078100	4	215-235	226	0.0270496	1
miR6462e	Potri.001G077600	0.5	464-483	474	0.0464963	1
miR6462f	Potri.001G077600	0.5	464-483	474	0.0464963	1
miR6465	Potri.008G062300	7	546-566	558	0.00674306	0
miR6469	Potri.005G215600	0	3155-3175	3166	0.00592545	0
miR6470	Potri.008G121500	6.5	978-999	989	0.0325278	0
miR6478	Potri.002G120100	5.5	210-230	221	0.0392158	0
miR6479	Potri.008G172700	3.5	2010-2031	2022	0.0157233	0
miR7813	Potri.008G155800	4.5	335-355	346	0.0432425	0
miR7817b	Potri.011G046200	4	1175-1194	1185	0.0363775	0
miR7819	Potri.010G195700	6.5	286-305	296	0.0214562	0
miR7826	Potri.016G003400	3	1432-1452	1443	0.039051	0
miR7833	Potri.014G093900	4	702-721	713	0.0343992	0
miR7833	Potri.001G245000	6.5	1066-1085	1076	0.0365187	0
miR7838	Potri.002G094700	5	280-300	291	0.0388459	0
miR7840	Potri.002G221400	4.5	1055-1075	1066	0.0260963	0
miR828a	Potri.018G049000	3	332-353	344	0.0176712	1
miR828a	Potri.012G080400	3	313-334	325	0.0176712	1
miR828a	Potri.018G127700	3	371-392	383	0.0176712	1
miR828a	Potri.001G169600	1	451-472	463	0.0203919	1
miR828a	Potri.003G064600	1	343-364	355	0.0203919	1
miR828a	Potri.017G113800	1	122-143	134	0.0199349	1
miR828a	Potri.015G075600	5	561-582	573	0.0358957	1
miR828a	Potri.003G079100	1	334-355	346	0.017883	1
miR8007	Potri.017G087600	7	1619-1640	1631	0.0490946	0

## Sheet: Table S3
Table S3 Gene-specific primers used in 5' rapid amplification of cDNA ends (5'-RACE)
Gene	Gene specific primer (5′→3′ )
Potri.004G078200	GATTACGCCAAGCTTATACAAGCTGCCAGCCTGATCTATGAGG
TCONS_00100183	GATTACGCCAAGCTTGAAGAAACTGACAGGATGTTCCGAGAGTC

## Sheet: Table S4
Table S4 Real-time PCR primers used in our studies
Gene	Forward primer(5′→3′ )	Reverse primer (5′→3′ )
Potri.004G078200	ACGGGTTGGAGTGTGTTTGT	CGCTTCCCCAAGGGTTATGT
TCONS_00100183	CTCATGCCCACAGAAACCCT	TTCAGGACAACCCAAGAGGC
Pto-MIR167a	ACTCGCATCCTTGTCTGCAT	GCTGGGATTTTTCCGTGGTG
Actin	TTCATTTCACATCTTCCCCTTTT	GATCTCTGTGTGGGCGTCTGT

## Sheet: Table S5
Table S5 Common single nucleotide polymorphisms (SNPs; minor allele frequency ≥ 5%) in Pto-MIR167a, lncRNA gene ARFRL, and Pto-ARF8 identified in our studies.
Gene ID	SNP locus	Allele	Region
Pto-MIR167a	SNP1	T>C	Flanking regiona
Pto-MIR167a	SNP2	C>T	Flanking region
Pto-MIR167a	SNP3	T>C	Flanking region
Pto-MIR167a	SNP4	T>A	Flanking region
Pto-MIR167a	SNP5	A>G	Flanking region
Pto-MIR167a	SNP6	A>G	Flanking region
Pto-MIR167a	SNP7	T>A	Flanking region
Pto-MIR167a	SNP8	T>C	Flanking region
Pto-MIR167a	SNP9	A>T	Flanking region
Pto-MIR167a	SNP10	C>A	Flanking region
Pto-MIR167a	SNP11	G>A	Flanking region
Pto-MIR167a	SNP12	A>T	Flanking region
Pto-MIR167a	SNP13	T>G	Flanking region
Pto-MIR167a	SNP14	A>G	Flanking region
Pto-MIR167a	SNP15	T>A	Flanking region
Pto-MIR167a	SNP16	G>C	Flanking region
Pto-MIR167a	SNP17	A>G	Flanking region
Pto-MIR167a	SNP18	T>C	Flanking region
Pto-MIR167a	SNP19	A>C	Flanking region
Pto-MIR167a	SNP20	A>T	Flanking region
Pto-MIR167a	SNP21	T>A	Flanking region
Pto-MIR167a	SNP22	A>G	Flanking region
Pto-MIR167a	SNP23	T>G	Flanking region
Pto-MIR167a	SNP24	A>C	Flanking region
Pto-MIR167a	SNP25	A>G	Flanking region
Pto-MIR167a	SNP26	G>A	Flanking region
Pto-MIR167a	SNP27	T>C	Flanking region
Pto-MIR167a	SNP28	A>G	Flanking region
Pto-MIR167a	SNP29	C>A	Flanking region
Pto-MIR167a	SNP30	G>A	Flanking region
Pto-MIR167a	SNP31	T>C	Flanking region
Pto-MIR167a	SNP32	C>T	Flanking region
Pto-MIR167a	SNP33	C>T	Flanking region
Pto-MIR167a	SNP34	G>C	Flanking region
Pto-MIR167a	SNP35	C>T	Flanking region
Pto-MIR167a	SNP36	T>C	Flanking region
Pto-MIR167a	SNP37	C>T	Flanking region
Pto-MIR167a	SNP38	T>A	Flanking region
Pto-MIR167a	SNP39	C>T	Flanking region
Pto-MIR167a	SNP40	A>C	Flanking region
Pto-MIR167a	SNP41	T>C	Flanking region
Pto-MIR167a	SNP42	G>A	Flanking region
Pto-MIR167a	SNP43	A>C	Flanking region
Pto-MIR167a	SNP44	G>A	Flanking region
Pto-MIR167a	SNP45	T>C	Flanking region
Pto-MIR167a	SNP46	A>T	Flanking region
Pto-MIR167a	SNP47	C>T	Flanking region
Pto-MIR167a	SNP48	A>C	Pre-miRNA
Pto-MIR167a	SNP49	A>G	Pre-miRNA
Pto-MIR167a	SNP50	T>C	Flanking region
Pto-MIR167a	SNP51	T>A	Flanking region
Pto-MIR167a	SNP52	T>C	Flanking region
Pto-MIR167a	SNP53	C>T	Flanking region
Pto-MIR167a	SNP54	C>T	Flanking region
Pto-MIR167a	SNP55	A>G	Flanking region
Pto-MIR167a	SNP56	G>A	Flanking region
Pto-MIR167a	SNP57	T>A	Flanking region
Pto-MIR167a	SNP58	A>C	Flanking region
Pto-MIR167a	SNP59	G>T	Flanking region
Pto-MIR167a	SNP60	T>C	Flanking region
Pto-MIR167a	SNP61	A>C	Flanking region
Pto-MIR167a	SNP62	T>C	Flanking region
Pto-MIR167a	SNP63	A>T	Flanking region
Pto-MIR167a	SNP64	T>C	Flanking region
Pto-MIR167a	SNP65	T>C	Flanking region
Pto-MIR167a	SNP66	A>C	Flanking region
Pto-MIR167a	SNP67	T>A	Flanking region
Pto-MIR167a	SNP68	T>G	Flanking region
Pto-MIR167a	SNP69	A>G	Flanking region
Pto-MIR167a	SNP70	A>T	Flanking region
Pto-MIR167a	SNP71	T>C	Flanking region
Pto-MIR167a	SNP72	A>T	Flanking region
Pto-MIR167a	SNP73	G>A	Flanking region
Pto-MIR167a	SNP74	C>A	Flanking region
Pto-MIR167a	SNP75	C>G	Flanking region
Pto-MIR167a	SNP76	T>C	Flanking region
Pto-MIR167a	SNP77	G>A	Flanking region
Pto-MIR167a	SNP78	C>A	Flanking region
Pto-MIR167a	SNP79	T>C	Flanking region
Pto-MIR167a	SNP80	A>T	Flanking region
Pto-MIR167a	SNP81	A>G	Flanking region
Pto-MIR167a	SNP82	C>T	Flanking region
Pto-MIR167a	SNP83	A>T	Flanking region
Pto-MIR167a	SNP84	G>A	Flanking region
Pto-MIR167a	SNP85	C>A	Flanking region
Pto-MIR167a	SNP86	A>T	Flanking region
Pto-MIR167a	SNP87	G>T	Flanking region
Pto-MIR167a	SNP88	G>A	Flanking region
Pto-MIR167a	SNP89	G>A	Flanking region
Pto-MIR167a	SNP90	T>G	Flanking region
Pto-MIR167a	SNP91	A>G	Flanking region
Pto-MIR167a	SNP92	G>A	Flanking region
Pto-MIR167a	SNP93	G>A	Flanking region
Pto-ARF8	SNP1	C>T	Promoter
Pto-ARF8	SNP2	C>T	Promoter
Pto-ARF8	SNP3	G>A	Promoter
Pto-ARF8	SNP4	C>T	Promoter
Pto-ARF8	SNP5	T>G	Promoter
Pto-ARF8	SNP6	C>T	Promoter
Pto-ARF8	SNP7	T>C	Promoter
Pto-ARF8	SNP8	G>A	Promoter
Pto-ARF8	SNP9	A>G	Promoter
Pto-ARF8	SNP10	C>T	Promoter
Pto-ARF8	SNP11	G>A	Promoter
Pto-ARF8	SNP12	G>T	Promoter
Pto-ARF8	SNP13	A>G	Promoter
Pto-ARF8	SNP14	T>A	Promoter
Pto-ARF8	SNP15	G>T	Promoter
Pto-ARF8	SNP16	G>A	Promoter
Pto-ARF8	SNP17	A>G	Promoter
Pto-ARF8	SNP18	T>C	Promoter
Pto-ARF8	SNP19	G>A	Promoter
Pto-ARF8	SNP20	G>A	Promoter
Pto-ARF8	SNP21	C>T	Promoter
Pto-ARF8	SNP22	T>C	Promoter
Pto-ARF8	SNP23	C>T	Promoter
Pto-ARF8	SNP24	T>C	Promoter
Pto-ARF8	SNP25	T>C	Promoter
Pto-ARF8	SNP26	A>G	Promoter
Pto-ARF8	SNP27	A>T	Promoter
Pto-ARF8	SNP28	G>A	Promoter
Pto-ARF8	SNP29	A>C	Promoter
Pto-ARF8	SNP30	G>A	Promoter
Pto-ARF8	SNP31	C>A	Promoter
Pto-ARF8	SNP32	T>C	Promoter
Pto-ARF8	SNP33	G>T	Promoter
Pto-ARF8	SNP34	T>C	Promoter
Pto-ARF8	SNP35	G>T	5' UTR
Pto-ARF8	SNP36	T>A	5' UTR
Pto-ARF8	SNP37	T>C	5' UTR
Pto-ARF8	SNP38	T>G	5' UTR
Pto-ARF8	SNP39	G>A	5' UTR
Pto-ARF8	SNP40	T>A	5' UTR
Pto-ARF8	SNP41	C>T	5' UTR
Pto-ARF8	SNP42	A>G	5' UTR
Pto-ARF8	SNP43	C>A	5' UTR
Pto-ARF8	SNP44	T>C	Intron
Pto-ARF8	SNP45	G>T	Intron
Pto-ARF8	SNP46	T>C	Intron
Pto-ARF8	SNP47	C>T	Exon
Pto-ARF8	SNP48	C>T	Exon
Pto-ARF8	SNP49	A>T	Intron
Pto-ARF8	SNP50	T>C	Intron
Pto-ARF8	SNP51	A>T	Intron
Pto-ARF8	SNP52	T>C	Intron
Pto-ARF8	SNP53	C>T	Intron
Pto-ARF8	SNP54	A>C	Intron
Pto-ARF8	SNP55	G>T	Intron
Pto-ARF8	SNP56	C>T	Intron
Pto-ARF8	SNP57	A>G	Intron
Pto-ARF8	SNP58	C>A	Intron
Pto-ARF8	SNP59	A>G	Intron
Pto-ARF8	SNP60	A>G	Intron
Pto-ARF8	SNP61	A>G	Intron
Pto-ARF8	SNP62	A>G	Intron
Pto-ARF8	SNP63	A>G	Intron
Pto-ARF8	SNP64	A>G	Intron
Pto-ARF8	SNP65	G>A	Intron
Pto-ARF8	SNP66	A>C	Intron
Pto-ARF8	SNP67	A>T	Intron
Pto-ARF8	SNP68	A>G	Intron
Pto-ARF8	SNP69	G>A	Intron
Pto-ARF8	SNP70	A>G	Intron
Pto-ARF8	SNP71	A>T	Intron
Pto-ARF8	SNP72	C>T	Intron
Pto-ARF8	SNP73	C>G	Intron
Pto-ARF8	SNP74	C>G	Intron
Pto-ARF8	SNP75	A>G	Intron
Pto-ARF8	SNP76	A>C	Intron
Pto-ARF8	SNP77	G>T	Intron
Pto-ARF8	SNP78	G>A	Intron
Pto-ARF8	SNP79	T>C	Exon
Pto-ARF8	SNP80	A>T	Intron
Pto-ARF8	SNP81	A>T	Intron
Pto-ARF8	SNP82	C>T	Intron
Pto-ARF8	SNP83	G>T	Intron
Pto-ARF8	SNP84	T>C	Intron
Pto-ARF8	SNP85	G>T	Intron
Pto-ARF8	SNP86	T>C	Intron
Pto-ARF8	SNP87	C>A	Intron
Pto-ARF8	SNP88	C>A	Intron
Pto-ARF8	SNP89	C>T	Intron
Pto-ARF8	SNP90	G>A	Intron
Pto-ARF8	SNP91	C>T	Intron
Pto-ARF8	SNP92	C>T	Intron
Pto-ARF8	SNP93	A>C	Intron
Pto-ARF8	SNP94	G>A	Intron
Pto-ARF8	SNP95	C>G	Intron
Pto-ARF8	SNP96	G>A	Exon
Pto-ARF8	SNP97	T>C	Exon
Pto-ARF8	SNP98	T>G	Intron
Pto-ARF8	SNP99	A>G	Intron
Pto-ARF8	SNP100	A>T	Intron
Pto-ARF8	SNP101	T>C	Intron
Pto-ARF8	SNP102	T>G	Intron
Pto-ARF8	SNP103	T>C	Intron
Pto-ARF8	SNP104	T>C	Intron
Pto-ARF8	SNP105	C>T	Intron
Pto-ARF8	SNP106	A>C	Intron
Pto-ARF8	SNP107	C>T	Intron
Pto-ARF8	SNP108	C>T	Intron
Pto-ARF8	SNP109	A>G	Intron
Pto-ARF8	SNP110	T>C	Intron
Pto-ARF8	SNP111	A>G	Intron
Pto-ARF8	SNP112	G>A	Intron
Pto-ARF8	SNP113	T>A	Intron
Pto-ARF8	SNP114	A>T	Intron
Pto-ARF8	SNP115	C>T	Intron
Pto-ARF8	SNP116	C>T	Intron
Pto-ARF8	SNP117	A>G	Intron
Pto-ARF8	SNP118	C>G	Intron
Pto-ARF8	SNP119	T>C	Intron
Pto-ARF8	SNP120	G>T	Intron
Pto-ARF8	SNP121	C>T	Intron
Pto-ARF8	SNP122	G>T	Intron
Pto-ARF8	SNP123	G>A	Intron
Pto-ARF8	SNP124	T>G	Intron
Pto-ARF8	SNP125	C>T	Intron
Pto-ARF8	SNP126	A>T	Intron
Pto-ARF8	SNP127	G>A	Intron
Pto-ARF8	SNP128	G>A	Intron
Pto-ARF8	SNP129	A>T	Intron
Pto-ARF8	SNP130	A>G	Intron
Pto-ARF8	SNP131	G>T	Intron
Pto-ARF8	SNP132	G>T	Intron
Pto-ARF8	SNP133	C>G	Exon
Pto-ARF8	SNP134	T>A	Exon
Pto-ARF8	SNP135	T>C	Exon
Pto-ARF8	SNP136	G>A	Exon
Pto-ARF8	SNP137	G>T	Exon
Pto-ARF8	SNP138	A>G	Exon
Pto-ARF8	SNP139	A>C	Exon
Pto-ARF8	SNP140	A>G	Exon
Pto-ARF8	SNP141	A>C	Exon
Pto-ARF8	SNP142	G>T	Exon
Pto-ARF8	SNP143	G>A	Intron
Pto-ARF8	SNP144	C>T	Intron
Pto-ARF8	SNP145	G>A	Exon
Pto-ARF8	SNP146	C>T	Exon
Pto-ARF8	SNP147	G>A	Intron
Pto-ARF8	SNP148	A>T	Intron
Pto-ARF8	SNP149	T>C	Intron
Pto-ARF8	SNP150	A>T	Intron
Pto-ARF8	SNP151	C>T	3' UTR
Pto-ARF8	SNP152	T>C	3' UTR
Pto-ARF8	SNP153	T>G	3' UTR
Pto-ARF8	SNP154	G>A	3' UTR
Pto-ARF8	SNP155	A>G	3' UTR
Pto-ARF8	SNP156	G>T	3' UTR
Pto-ARF8	SNP157	C>A	3' UTR
Pto-ARF8	SNP158	A>T	3' UTR
Pto-ARF8	SNP159	A>T	3' UTR
Pto-ARF8	SNP160	T>G	3' UTR
Pto-ARF8	SNP161	T>C	3' UTR
Pto-ARF8	SNP162	T>A	3' UTR
Pto-ARF8	SNP163	T>G	3' UTR
Pto-ARF8	SNP164	T>A	3' UTR
Pto-ARF8	SNP165	G>A	3' UTR
Pto-ARF8	SNP166	A>G	3' UTR
Pto-ARF8	SNP167	C>A	3' UTR
Pto-ARF8	SNP168	C>T	3' UTR
Pto-ARF8	SNP169	T>C	3' UTR
Pto-ARF8	SNP170	G>A	3' UTR
Pto-ARF8	SNP171	G>T	Flankingb
Pto-ARF8	SNP172	A>G	Flanking
Pto-ARF8	SNP173	T>C	Flanking
Pto-ARF8	SNP174	T>A	Flanking
Pto-ARF8	SNP175	C>T	Flanking
Pto-ARF8	SNP176	C>G	Flanking
Pto-ARF8	SNP177	C>T	Flanking
Pto-ARF8	SNP178	G>T	Flanking
Pto-ARF8	SNP179	C>A	Flanking
Pto-ARF8	SNP180	G>A	Flanking
Pto-ARF8	SNP181	T>G	Flanking
Pto-ARF8	SNP182	G>T	Flanking
Pto-ARF8	SNP183	C>T	Flanking
Pto-ARF8	SNP184	A>C	Flanking
Pto-ARF8	SNP185	T>A	Flanking
Pto-ARF8	SNP186	A>G	Flanking
Pto-ARF8	SNP187	T>C	Flanking
Pto-ARF8	SNP188	A>C	Flanking
Pto-ARF8	SNP189	C>A	Flanking
Pto-ARF8	SNP190	T>C	Flanking
Pto-ARF8	SNP191	C>A	Flanking
Pto-ARF8	SNP192	T>G	Flanking
Pto-ARF8	SNP193	C>A	Flanking
Pto-ARF8	SNP194	G>A	Flanking
Pto-ARF8	SNP195	T>C	Flanking
Pto-ARF8	SNP196	A>T	Flanking
Pto-ARF8	SNP197	G>A	Flanking
Pto-ARF8	SNP198	C>G	Flanking
Pto-ARF8	SNP199	G>A	Flanking
Pto-ARF8	SNP200	C>G	Flanking
Pto-ARF8	SNP201	C>T	Flanking
Pto-ARF8	SNP202	G>C	Flanking
Pto-ARF8	SNP203	A>T	Flanking
Pto-ARF8	SNP204	T>G	Flanking
Pto-ARF8	SNP205	G>A	Flanking
Pto-ARF8	SNP206	C>A	Flanking
Pto-ARF8	SNP207	A>T	Flanking
Pto-ARF8	SNP208	G>A	Flanking
Pto-ARF8	SNP209	A>T	Flanking
Pto-ARF8	SNP210	A>G	Flanking
Pto-ARF8	SNP211	C>T	Flanking
Pto-ARF8	SNP212	C>G	Flanking
Pto-ARF8	SNP213	G>A	Flanking
Pto-ARF8	SNP214	C>T	Flanking
Pto-ARF8	SNP215	C>T	Flanking
Pto-ARF8	SNP216	T>C	Flanking
Pto-ARF8	SNP217	C>T	Flanking
Pto-ARF8	SNP218	G>A	Flanking
Pto-ARF8	SNP219	G>A	Flanking
Pto-ARF8	SNP220	G>A	Flanking
Pto-ARF8	SNP221	A>T	Flanking
Pto-ARF8	SNP222	C>T	Flanking
Pto-ARF8	SNP223	G>A	Flanking
Pto-ARF8	SNP224	A>G	Flanking
Pto-ARF8	SNP225	A>G	Flanking
Pto-ARF8	SNP226	A>G	Flanking
Pto-ARF8	SNP227	G>A	Flanking
Pto-ARF8	SNP228	T>A	Flanking
Pto-ARF8	SNP229	T>G	Flanking
Pto-ARF8	SNP230	T>C	Flanking
Pto-ARF8	SNP231	C>T	Flanking
Pto-ARF8	SNP232	A>G	Flanking
Pto-ARF8	SNP233	G>A	Flanking
Pto-ARF8	SNP234	C>T	Flanking
Pto-ARF8	SNP235	A>T	Flanking
Pto-ARF8	SNP236	C>T	Flanking
Pto-ARF8	SNP237	T>A	Flanking
Pto-ARF8	SNP238	T>C	Flanking
Pto-ARF8	SNP239	C>T	Flanking
Pto-ARF8	SNP240	C>A	Flanking
Pto-ARF8	SNP241	T>A	Flanking
Pto-ARF8	SNP242	T>C	Flanking
Pto-ARF8	SNP243	A>C	Flanking
Pto-ARF8	SNP244	T>C	Flanking
Pto-ARF8	SNP245	A>G	Flanking
Pto-ARF8	SNP246	C>T	Flanking
Pto-ARF8	SNP247	C>A	Flanking
Pto-ARF8	SNP248	G>A	Flanking
Pto-ARF8	SNP249	T>A	Flanking
Pto-ARF8	SNP250	A>T	Flanking
Pto-ARF8	SNP251	C>T	Flanking
Pto-ARF8	SNP252	C>T	Flanking
Pto-ARF8	SNP253	A>G	Flanking
Pto-ARF8	SNP254	A>G	Flanking
Pto-ARF8	SNP255	A>G	Flanking
Pto-ARF8	SNP256	C>A	Flanking
Pto-ARF8	SNP257	C>T	Flanking
Pto-ARF8	SNP258	G>A	Flanking
Pto-ARF8	SNP259	T>C	Flanking
Pto-ARF8	SNP260	T>A	Flanking
Pto-ARF8	SNP261	T>C	Flanking
Pto-ARF8	SNP262	G>A	Flanking
Pto-ARF8	SNP263	C>T	Flanking
Pto-ARF8	SNP264	T>C	Flanking
Pto-ARF8	SNP265	G>A	Flanking
ARFRL	SNP1	T>C	Promoter
ARFRL	SNP2	C>T	Promoter
ARFRL	SNP3	A>T	Promoter
ARFRL	SNP4	T>C	Promoter
ARFRL	SNP5	T>C	LncRNA coding region
ARFRL	SNP6	C>A	LncRNA coding region
ARFRL	SNP7	C>T	LncRNA coding region
ARFRL	SNP8	T>G	LncRNA coding region
ARFRL	SNP9	C>A	LncRNA coding region
ARFRL	SNP10	A>G	Flanking
ARFRL	SNP11	T>A	Flanking
ARFRL	SNP12	T>C	Flanking
ARFRL	SNP13	C>T	Flanking
ARFRL	SNP14	A>T	Flanking
ARFRL	SNP15	C>G	Flanking
ARFRL	SNP16	G>A	Flanking
ARFRL	SNP17	T>C	Flanking
ARFRL	SNP18	A>T	Flanking
ARFRL	SNP19	G>A	Flanking
ARFRL	SNP20	G>A	Flanking
ARFRL	SNP21	A>G	Flanking
ARFRL	SNP22	T>A	Flanking
ARFRL	SNP23	C>A	Flanking
aflanking region: 1000bp on each side of pre-miRNA of Pto-ARF8.
bflanking: 2000bp downstream of 3' UTR of lncRNA gene ARFRL and Pto-ARF8.

## Sheet: Table S6
Table S6 Details of significant SNPs within candidate genes associated with growth and wood properties in the association population of P. tomentosa.
Traits	SNP locus	Gene	Region	Additive effect	Dominant effect	R2 (%)	P-value	Q-value
DBH	SNP13	Pto-ARF8	Promoter	-	9.53	23.76	9.86893e-05	0.000759082
DBH	SNP23	ARFRL	Flanking	6.26	-	18.94	0.000222093	0.00759082
DBH	SNP29	Pto-ARF8	Promoter	-	5.1	19.01	0.000234918	0.00759082
V	SNP13	Pto-ARF8	Promoter	-	30.52	18.73	0.000309905	0.00759082
HC	SNP227	Pto-ARF8	Flanking	8.3	13.43	21.37	0.000353926	0.00759082
DBH	SNP66	Pto-MIR167a	Flanking region	4.28	-0.92	21.01	0.000378125	0.00759082
HC	SNP225	Pto-ARF8	Flanking	7.75	12.77	20.78	0.000432114	0.00759082
V	SNP159	Pto-ARF8	3' UTR	24.63	-20.11	19.89	0.000540929	0.00759082
HC	SNP231	Pto-ARF8	Flanking	7.42	11.82	19.62	0.000593906	0.00759082
HC	SNP232	Pto-ARF8	Flanking	7.15	4.61	19.32	0.000670193	0.00759082
DBH	SNP56	Pto-ARF8	Intron	8.42	-	14.88	0.000728988	0.00759082
DBH	SNP80	Pto-MIR167a	Flanking region	-	3.04	14.72	0.000773447	0.00759082
DBH	SNP4	ARFRL	Promoter	2.53	4.83	19.25	0.000961757	0.00800114
V	SNP29	Pto-ARF8	Promoter	-	26.56	13.74	0.00124001	0.00953989
V	SNP66	Pto-MIR167a	Flanking region	14.14	-18.2	16.88	0.00145422	0.010915
V	SNP23	ARFRL	Flanking	20.96	-	13.12	0.00156453	0.0114634
HC	SNP238	Pto-ARF8	Flanking	6.38	3.02	16.07	0.00175306	0.0121002
HC	SNP6	Pto-ARF8	Promoter	7.51	-16.04	15.83	0.00180771	0.0121002
HC	SNP5	Pto-ARF8	Promoter	7.51	-16.04	15.83	0.00180771	0.0121002
DBH	SNP1	Pto-MIR167a	Flanking region	3.35	1.22	16.56	0.00181145	0.0121002
HC	SNP7	Pto-ARF8	Promoter	7.47	-16.09	15.69	0.00184805	0.0121002
DBH	SNP49	Pto-MIR167a	Pre-miRNA	-	1.91	12.23	0.00205916	0.0129299
FW	SNP19	ARFRL	Flanking	-	3.25	12.12	0.00210081	0.0129299
DBH	SNP69	Pto-MIR167a	Flanking region	2.97	1.28	16.83	0.00219651	0.0132538
DBH	SNP7	ARFRL	LncRNA coding region	6.38	-	9.41	0.00241555	0.013461
HC	SNP221	Pto-ARF8	Flanking	7.34	-2.61	15.18	0.00245355	0.0140514
FW	SNP20	ARFRL	Flanking	0.8	3.25	15.11	0.00288904	0.0160052
HC	SNP120	Pto-ARF8	Intron	9.24	2.17	14.15	0.00300964	0.0160052
HC	SNP224	Pto-ARF8	Flanking	5.89	6.73	14.81	0.00302424	0.0160052
MFA	SNP96	Pto-ARF8	Exon	-	-3.99	11.35	0.00303896	0.0160052
HC	SNP132	Pto-ARF8	Intron	6.29	5.46	14.09	0.00306857	0.0160052
HC	SNP93	Pto-ARF8	Intron	8.82	2.6	14	0.00318139	0.0160752
DBH	SNP159	Pto-ARF8	3' UTR	14.43	-1.93	15	0.00318645	0.0160752
HC	SNP23	Pto-ARF8	Promoter	8.18	19.16	14.34	0.00325821	0.0161721
DBH	SNP6	Pto-MIR167a	Flanking region	2.96	1.29	15.48	0.00350463	0.0169471
HC	SNP228	Pto-ARF8	Flanking	5.86	6.55	14.72	0.00354965	0.0169471
HC	SNP83	Pto-ARF8	Intron	7.48	4.07	13.67	0.00361189	0.0169471
HC	SNP118	Pto-ARF8	Intron	6.48	5.16	13.54	0.00378976	0.0169471
HC	SNP42	Pto-ARF8	Intron	5.3	-6.43	13.54	0.00379985	0.0169471
V	SNP56	Pto-ARF8	Intron	7.63	-	10.36	0.00413647	0.0179288
DBH	SNP74	Pto-MIR167a	Flanking region	-	4.13	10.4	0.00431107	0.018426
V	SNP74	Pto-MIR167a	Flanking region	-	25.74	10.2	0.00440878	0.0185855
FW	SNP257	Pto-ARF8	Flanking	-	11.69	10.28	0.00464003	0.0190387
DBH	SNP64	Pto-MIR167a	Flanking region	4.15	0.18	13.54	0.00522342	0.0211505
MFA	SNP236	Pto-ARF8	Flanking	1.55	-	10.45	0.0054931	0.0219536
HC	SNP95	Pto-ARF8	Intron	7.52	3.69	12.53	0.00560304	0.0220571
HEC	SNP221	Pto-ARF8	Flanking	6.61	7.05	12.73	0.00670946	0.0254906
V	SNP80	Pto-MIR167a	Flanking region	-	23.75	9.11	0.00699392	0.0262473
V	SNP4	ARFRL	Promoter	18.33	23.9	12.85	0.00731977	0.0268887
DBH	SNP53	Pto-MIR167a	Flanking region	2.97	-1.02	12.61	0.00733957	0.0268887
HEC	SNP19	ARFRL	Flanking	-	11.45	8.24	0.00949431	0.0309764
HEC	SNP232	Pto-ARF8	Flanking	4.42	8.33	11.77	0.00979307	0.0313925
HC	SNP39	Pto-ARF8	Intron	6.57	3.19	11.07	0.00993549	0.0315207

## Sheet: Table S7
Table S7 Significant haplotypes from three candidate genes associated with growth and wood properties in the association population of P. tomentosa
Gene	LD Blocks	Significant Haplotypes	Haplotype frequency	Associated traits	P-value	R2 (%)
Pto-MIR167a
	SNP2-3	TC	0.218	CC	0.00465	2.89
	SNP7-11	TTACG	0.825	DBH	0.00607	2.79
				HC	0.00417	2.89
	SNP12-17	TGGACG	0.182	V	0.00353	1.12
	SNP31-32	TC	0.868	V	0.00181	0.95
				FW	0.00896	4.35
	SNP40-42	CCA	0.098	FW	0.00554	2.04
	SNP48-53	AGTC	0.234	DBH	0.00879	9.12
		CATT	0.441	DBH	0.00587	9.12
				V	0.00914	7.79
		CGTT	0.141	V	0.00591	7.79
	SNP66-69	AA	0.845	DBH	0.00957	6.19
				V	0.00609	5.41
	SNP77-78	CT	0.885	HC	0.00608	3.1
	SNP87-88	TA	0.08	DBH	0.0099	1.82
ARFRL
	SNP1-2	CT	0.08	HC	0.00901	2.04
		TC	0.92	HC	0.00984	2.04
	SNP7-9	CTC	0.89	DBH	0.00159	5.41
		TGA	0.063	DBH	0.00338	5.41
	SNP10-12	GAC	0.087	V	0.00406	2.76
				DBH	0.00959	2.76
	SNP13-14	TT	0.07	FW	0.00161	0.66
				V	0.00849	5.22
	SNP19-20	AA	0.063	HEC	0.00605	9.1
				FW	0.0316	8.9
		GG	0.919	FW	0.00437	8.9
Pto-ARF8
	SNP60-68	GGGG	0.132	LC	0.00465	0.57
	SNP70-78	AAG	0.943	FL	0.00392	2.54
		GGA	0.057	DBH	0.00844	2.56
	SNP79-80	CT	0.121	DBH	0.00635	6.32
	SNP86-92	TCCC	0.856	FL	0.00879	7.67
				V	0.00587	2.73
	SNP98-102	TAATT	0.863	FL	0.00412	3.5
	SNP115-123	CCAGTG	0.552	HC	0.00206	1.65
				DBH	0.00457	6.18
		CCACTG	0.31	HC	0.00569	1.65
	SNP126-134	AGGT	0.856	HC	0.00579	3.89
		TAAA	0.115	HC	0.00254	3.89
	SNP137-139	TGC	0.115	FW	0.00212	0.39
	SNP143-149	GCGTAT	0.052	FW	0.00786	3.5
	SNP152-157	TAGC	0.885	MFA	0.00582	1.65
				H	0.00049	6.18
	SNP188-192	ACTCT	0.723	CC	0.00218	4.55
		CACCT	0.12	CC	0.00305	4.55
	SNP196-198	AGC	0.829	HEC	0.00153	2.77
		TAG	0.133	HEC	0.00895	2.77
	SNP203-208	TGAATA	0.083	H	0.00822	1.28
				HC	0.00612	2.64
	SNP210-212	ACC	0.549	FW	0.00924	6.46
	SNP214-220	CCTCGGG	0.749	HEC	0.00896	3.09
		TTCTAAA	0.219	HEC	0.00556	3.09
	SNP247-248	CG	0.93	V	0.00957	7.17
				H	0.00555	4.5
	SNP252-255	CA	0.896	H	0.00887	4.76
				DBH	0.00585	3.14
	SNP262-263	GC	0.92	CC	0.0024	4.73
		AT	0.075	H	0.0093	1.58

## Sheet: Table S8
Table S8 The SNP pairs and their main effects detected among the three candidate genes in the association population of P. tomentosa
Traits	Attribute A	Single effect (%)	Attribute B	Single effect (% )	Effect of interaction (%)	Information gain (%)
CC	Pto-MIR167a-SNP39	3.17	Pto-ARF8-SNP106	1.32	2.38	-2.11
CC	Pto-ARF8-SNP8	1.14	Pto-ARF8-SNP106	1.32	0.28	-2.18
CC	Pto-ARF8-SNP8	1.14	Pto-MIR167a-SNP39	3.17	0.72	-3.59
CC	Pto-MIR167a-SNP43	0.56	Pto-ARF8-SNP106	1.32	0.42	-1.46
CC	Pto-MIR167a-SNP43	0.56	Pto-MIR167a-SNP39	3.17	0.56	-3.17
CC	Pto-MIR167a-SNP43	0.56	Pto-ARF8-SNP8	1.14	2.3	0.59
CC	Pto-MIR167a-SNP46	1.11	Pto-ARF8-SNP106	1.32	1.01	-1.42
DBH	Pto-MIR167a-SNP43	0.65	ARFRL-SNP22	1.14	0.07	-1.72
DBH	Pto-ARF8-SNP54	5.78	ARFRL-SNP22	1.14	0.28	-6.64
DBH	Pto-ARF8-SNP54	5.78	Pto-MIR167a-SNP43	0.65	2.3	-4.13
DBH	ARFRL-SNP13	0.09	ARFRL-SNP22	1.14	4.68	3.45
DBH	ARFRL-SNP13	0.09	Pto-MIR167a-SNP43	0.65	0.62	-0.12
DBH	ARFRL-SNP13	0.09	Pto-ARF8-SNP54	5.78	1.65	-4.21
FL	Pto-MIR167a-SNP49	0	Pto-ARF8-SNP93	1.47	0.37	-1.11
FL	Pto-ARF8-SNP130	2.05	Pto-ARF8-SNP93	1.47	1.22	-2.3
FL	Pto-ARF8-SNP130	2.05	Pto-MIR167a-SNP49	0	0.95	-1.1
FL	Pto-ARF8-SNP91	8.41	Pto-ARF8-SNP93	1.47	8.41	-1.47
FL	Pto-ARF8-SNP91	8.41	Pto-MIR167a-SNP49	0	8.41	0
FL	Pto-ARF8-SNP91	8.41	Pto-ARF8-SNP130	2.05	9.7	-0.76
FL	ARFRL-SNP23	0	Pto-ARF8-SNP93	1.47	0.08	-1.4
FL	ARFRL-SNP23	0	Pto-MIR167a-SNP49	0	0.23	0.22
FL	ARFRL-SNP23	0	Pto-ARF8-SNP130	2.05	2.38	0.32
FL	ARFRL-SNP23	0	Pto-ARF8-SNP91	8.41	8.41	0
FL	Pto-ARF8-SNP159	1.14	Pto-ARF8-SNP93	1.47	0.2	-2.42
FL	Pto-ARF8-SNP159	1.14	Pto-MIR167a-SNP49	0	0.24	-0.9
FL	Pto-ARF8-SNP159	1.14	Pto-ARF8-SNP130	2.05	0.5	-2.68
FL	Pto-ARF8-SNP159	1.14	Pto-ARF8-SNP91	8.41	8.41	-1.14
FL	Pto-ARF8-SNP159	1.14	ARFRL-SNP23	0	0.48	-0.67
FW	Pto-ARF8-SNP121	1.14	Pto-ARF8-SNP91	8.2	7.14	-2.2
FW	Pto-MIR167a-SNP51	1.45	Pto-ARF8-SNP91	8.2	7.14	-2.51
FW	Pto-MIR167a-SNP51	1.45	Pto-ARF8-SNP121	1.14	2.38	-0.21
FW	Pto-ARF8-SNP151	1.14	Pto-ARF8-SNP91	8.2	7.14	-2.2
FW	Pto-ARF8-SNP151	1.14	Pto-ARF8-SNP121	1.14	0.31	-1.97
FW	Pto-ARF8-SNP151	1.14	Pto-MIR167a-SNP51	1.45	1.05	-1.54
FW	Pto-ARF8-SNP154	3.48	Pto-ARF8-SNP91	8.2	9.7	-1.98
FW	Pto-ARF8-SNP154	3.48	Pto-ARF8-SNP121	1.14	2.38	-2.24
FW	Pto-ARF8-SNP154	3.48	Pto-MIR167a-SNP51	1.45	1.58	-3.35
FW	Pto-ARF8-SNP154	3.48	Pto-ARF8-SNP151	1.14	1.13	-3.49
H	Pto-ARF8-SNP140	0	Pto-ARF8-SNP134	0.03	0.03	0
H	ARFRL-SNP12	0.15	Pto-ARF8-SNP134	0.03	2.3	2.12
H	ARFRL-SNP12	0.15	Pto-ARF8-SNP140	0	0.15	0
H	ARFRL-SNP17	5.96	Pto-ARF8-SNP134	0.03	5.51	-0.47
H	ARFRL-SNP17	5.96	Pto-ARF8-SNP140	0	5.51	-0.45
H	ARFRL-SNP17	5.96	ARFRL-SNP12	0.15	5.51	-0.6
HC	Pto-ARF8-SNP129	2.61	Pto-ARF8-SNP130	2.05	2.3	-2.36
HC	Pto-ARF8-SNP180	2.83	Pto-ARF8-SNP130	2.05	0.65	-4.23
HC	Pto-ARF8-SNP180	2.83	Pto-ARF8-SNP129	2.61	0.5	-4.94
HC	Pto-MIR167a-SNP43	0.56	Pto-ARF8-SNP130	2.05	1.13	-1.48
HC	Pto-MIR167a-SNP43	0.56	Pto-ARF8-SNP129	2.61	1.63	-1.55
HC	Pto-MIR167a-SNP43	0.56	Pto-ARF8-SNP180	2.83	1.26	-2.14
HC	ARFRL-SNP10	0.19	Pto-ARF8-SNP130	2.05	0.19	-2.05
HC	ARFRL-SNP10	0.19	Pto-ARF8-SNP129	2.61	0.03	-2.76
HC	ARFRL-SNP10	0.19	Pto-ARF8-SNP180	2.83	0.26	-2.76
HC	ARFRL-SNP10	0.19	Pto-MIR167a-SNP43	0.56	0.09	-0.66
HC	ARFRL-SNP15	6.42	Pto-ARF8-SNP130	2.05	5.85	-2.62
HC	ARFRL-SNP15	6.42	Pto-ARF8-SNP129	2.61	5.52	-3.5
HC	ARFRL-SNP15	6.42	Pto-ARF8-SNP180	2.83	7.48	-1.76
HC	ARFRL-SNP15	6.42	Pto-MIR167a-SNP43	0.56	5.52	-1.46
HC	ARFRL-SNP15	6.42	ARFRL-SNP10	0.19	8.7	2.1
HEC	Pto-ARF8-SNP129	5.9	Pto-ARF8-SNP61	1.14	3.48	-3.56
HEC	ARFRL-SNP7	1.46	Pto-ARF8-SNP61	1.14	0.15	-2.45
HEC	ARFRL-SNP7	1.46	Pto-ARF8-SNP129	5.9	2.3	-5.06
HEC	Pto-ARF8-SNP88	5.74	Pto-ARF8-SNP61	1.14	4.68	-2.2
HEC	Pto-ARF8-SNP88	5.74	Pto-ARF8-SNP129	5.9	5.9	-5.74
HEC	Pto-ARF8-SNP88	5.74	ARFRL-SNP7	1.46	4.68	-2.52
LC	Pto-MIR167a-SNP39	2.3	Pto-ARF8-SNP73	1.14	0.28	-3.16
LC	Pto-ARF8-SNP121	1.14	Pto-ARF8-SNP73	1.14	2.3	0.02
LC	Pto-ARF8-SNP121	1.14	Pto-MIR167a-SNP39	2.3	3.48	0.04
LC	Pto-ARF8-SNP180	1.32	Pto-ARF8-SNP73	1.14	2.3	-0.16
LC	Pto-ARF8-SNP180	1.32	Pto-MIR167a-SNP39	2.3	0.11	-3.51
LC	Pto-ARF8-SNP180	1.32	Pto-ARF8-SNP121	1.14	0.11	-2.35
MFA	Pto-ARF8-SNP151	1.18	Pto-ARF8-SNP106	1.4	1.75	-0.83
MFA	Pto-ARF8-SNP54	6.1	Pto-ARF8-SNP106	1.4	3.72	-3.79
MFA	Pto-ARF8-SNP54	6.1	Pto-ARF8-SNP151	1.18	6.1	-1.18
MFA	Pto-ARF8-SNP69	1.18	Pto-ARF8-SNP106	1.4	0.65	-1.93
MFA	Pto-ARF8-SNP69	1.18	Pto-ARF8-SNP151	1.18	4.68	2.32
MFA	Pto-ARF8-SNP69	1.18	Pto-ARF8-SNP54	6.1	6.1	-1.18
MFA	ARFRL-SNP1	0	Pto-ARF8-SNP106	1.4	3.6	2.2
MFA	ARFRL-SNP1	0	Pto-ARF8-SNP151	1.18	0.09	-1.09
MFA	ARFRL-SNP1	0	Pto-ARF8-SNP54	6.1	1.53	-4.57
MFA	ARFRL-SNP1	0	Pto-ARF8-SNP69	1.18	0.09	-1.09
MFA	ARFRL-SNP17	2.45	Pto-ARF8-SNP106	1.4	0.95	-2.9
MFA	ARFRL-SNP17	2.45	Pto-ARF8-SNP151	1.18	0.5	-3.13
MFA	ARFRL-SNP17	2.45	Pto-ARF8-SNP54	6.1	7.39	-1.16
MFA	ARFRL-SNP17	2.45	Pto-ARF8-SNP69	1.18	2.38	-1.25
MFA	ARFRL-SNP17	2.45	ARFRL-SNP1	0	0.3	-2.15
V	Pto-ARF8-SNP54	5.78	Pto-MIR167a-SNP40	0.09	2.3	-3.57
V	Pto-ARF8-SNP54	5.78	Pto-ARF8-SNP130	1.14	3.48	-3.44

## Sheet: Table S9
Table S9 Details of significant SNPs within candidate genes associated with expression levels of Pto-ARF8 in the association population of P. tomentosa
Traits	SNP locus	Gene	Region	R2 (%)	P-value	Q-value
Pto-ARF8 expression
	SNP133	Pto-ARF8	Exon	15.6841	0.00106362	0.00759
	SNP7	ARFRL	LncRNA coding region	10.3389	0.0012587	0.00655
	SNP73	Pto-MIR167a	Flanking region	11.7419	0.00665395	0.04256
	SNP13	Pto-ARF8	Promoter	8.99085	0.00725228	0.0569
	SNP230	Pto-ARF8	Flanking	8.58652	0.00865755	0.0698
